# Supplementary material for: Impaired wakefulness and rapid eye movement sleep in dopamine-deficient mice
Source: Mol Brain. 2021 Nov 18;14:170. doi: 10.1186/s13041-021-00879-3 (PMC8600805; doi:10.1186/s13041-021-00879-3)
Supplement: Supplementary file 2 — Additional file 2. Raw data presented in this study. [file 13041_2021_879_MOESM2_ESM.xlsx]

## Sheet: 1A
W	WT							DD
24h	746.22	790.98	833.58	685.44	673.68	769.38		657.84	533.58	660.9	241.62	657.72	486.6
Light	234.6	253.62	259.44	200.1	239.52	307.74		180.3	208.2	248.16	167.7	238.5	255.18
Dark	511.62	537.36	574.14	485.34	434.16	461.64		477.54	325.38	412.74	73.92	419.22	231.42
NR
24h	611.64	567	561.36	675.84	678	584.1		753.48	881.4	772.92	1175.64	761.04	933.66
Light	420.78	398.76	419.04	448.14	419.04	357.12		514.8	490.98	465.66	541.86	469.2	447.9
Dark	190.86	168.24	142.32	227.7	258.96	226.98		238.68	390.42	307.26	633.78	291.84	485.76
R
24h	82.5	82.14	45.06	78.78	88.2	86.52		28.44	25.2	6.18	22.62	21.3	19.74
Light	64.86	67.8	41.46	71.82	61.44	55.14		24.66	20.88	6.18	10.44	12.42	16.92
Dark	17.64	14.34	3.6	6.96	26.76	31.38		3.78	4.32	0	12.18	8.88	2.82

## Sheet: 1B
W	WT							DD
24h	286	463	197	243	296	262		1273	1811	1129	778	855	1377
Light	202	275	140	145	146	160		494	402	611	358	397	364
Dark	84	188	57	98	150	102		779	1409	518	420	458	1013
NR
24h	330	481	210	276	342	302		1288	1824	1139	793	862	1383
Light	237	294	156	173	183	189		504	414	617	368	404	368
Dark	93	187	54	103	159	113		784	1410	522	425	458	1015
R
24h	127	121	57	96	136	155		22	27	4	19	24	20
Light	98	95	54	85	84	103		21	23	4	12	16	18
Dark	29	26	3	11	52	52		1	4	0	7	8	2

## Sheet: 1C
W	WT							DD
24h	155.934	102.078	253.345	168.712	136.071	175.794		30.564	17.2523	34.6555	18.0617	45.6047	20.6369
Light	69.1188	54.8436	110.664	82.1862	97.7603	114.944		21.5405	30.709	23.8462	27.4581	35.5617	41.6374
Dark	364.702	171.17	603.789	296.735	173.36	271.245		36.2863	13.4131	47.4054	10.0524	54.31	13.0908
NR
24h	110.739	70.2224	159.995	146.569	118.371	115.57		34.7314	28.6902	40.1422	88.459	52.4548	40.0419
Light	106.16	80.8435	160.769	155.041	136.88	112.963		60.8968	70.6111	44.7212	87.875	69.0916	72.6413
Dark	122.409	53.5241	157.759	132.34	97.0692	119.929		17.9107	16.3816	34.7299	88.9647	37.7795	28.2227
R
24h	38.3858	40.4545	47.0877	48.7292	38.4044	33.2387		77.6818	55.7778	92.5	71.7895	53.0833	58.95
Light	39.0612	42.5158	45.7037	50.1647	43.2857	31.8252		70.5238	54.4348	92.5	52.3333	46.375	56.1667
Dark	36.1035	32.9231	72	37.6364	30.5192	36.0385		228	63.5	0	105.143	66.5	84

## Sheet: 1D
(Hz)	W	WT							DD							NR	WT							DD							R	WT							DD
0		0.211017	0.525534	0.352545	0.48797	0.355626	0.519308		0.370887	0.245473	0.245557	0.301923	0.242215	0.213316			0.422103	0.37696	0.384136	0.338825	0.596513	0.454679		0.382723	0.387584	0.324053	0.323207	0.305179	0.396489			0.145762	0.137399	0.12973	0.118212	0.256917	0.216313		0.214792	0.192941	0.293658	0.446623	0.2196	1.17129
0.5		1.04718	2.546	1.79345	2.46463	1.55615	2.64438		1.94254	1.18023	1.14677	1.42442	1.10865	1.02303			1.89827	1.62087	1.75081	1.48405	2.48667	2.06375		1.68522	1.63571	1.43308	1.37382	1.37559	1.89114			0.681816	0.643627	0.564673	0.562592	1.19971	1.0071		0.844287	0.933495	1.24739	2.02902	1.03501	4.35274
1		1.78078	2.84991	2.55655	2.60518	1.93652	2.73809		4.18567	2.31014	2.216	2.72857	1.88647	1.94752			4.59923	3.69606	3.81805	3.83228	5.33363	4.52924		4.04371	4.07757	3.24975	3.24634	2.86597	3.94067			1.15125	0.984457	0.878825	1.04262	1.60555	1.4305		1.58186	1.72915	2.0718	4.35882	2.014	2.69464
1.5		2.14748	2.64418	2.71279	2.64046	2.05393	2.61525		5.26299	3.03406	3.01036	3.80924	2.30979	2.60861			7.56088	6.35106	6.01183	6.71402	8.41988	7.22626		6.87884	7.19747	5.42298	5.72049	4.48442	6.53836			1.35906	1.15072	1.08362	1.32843	1.68078	1.42972		2.107	2.48626	2.4806	5.45765	2.58821	2.94994
2		2.25141	2.44727	2.66176	2.64374	2.07115	2.55423		5.47035	3.57849	3.53277	4.92212	2.77186	3.14637			9.93419	8.81019	7.65691	9.02124	11.0387	9.47454		10.6453	10.6367	7.86031	9.11401	6.52962	9.24896			1.41837	1.34315	1.28201	1.59912	1.77566	1.39297		2.60967	2.83355	2.68033	5.30839	2.61057	3.54202
2.5		2.19844	2.38968	2.55467	2.57887	2.11431	2.47666		5.2993	4.22047	4.17245	6.02836	3.39214	3.51823			11.3006	10.3829	8.80251	10.3803	12.1846	11.0333		13.8994	13.9706	10.3079	11.8021	8.72778	11.7995			1.54853	1.59802	1.62582	2.17169	1.7865	1.58027		2.63654	2.85396	2.912	4.20712	2.70578	3.67612
3		2.10229	2.34546	2.49122	2.55192	2.16936	2.41454		4.7383	4.61618	4.52555	5.82964	3.72465	3.56115			11.6676	10.9257	10.0661	10.8978	11.4599	11.7846		14.2945	15.3389	10.7153	11.5191	9.43896	12.2001			1.56005	1.80562	2.124	2.26837	1.73575	1.88435		2.71069	2.788	2.80728	4.08574	2.62824	3.07572
3.5		2.01422	2.31064	2.57841	2.58817	2.19946	2.38478		4.13702	5.28397	4.5855	4.93984	4.0784	3.63378			11.1473	10.355	10.2275	9.73806	10.0448	10.8387		12.3508	13.6072	8.61602	9.53385	8.43991	10.3793			1.45022	1.73665	2.24624	1.68981	1.53298	1.81129		3.19731	2.95314	2.99114	4.13088	2.86544	2.32447
4		1.94652	2.22546	2.64584	2.53691	2.20723	2.28319		3.45868	5.64642	4.78891	4.29108	4.60961	3.55679			9.75463	9.0214	8.89464	8.06995	8.78062	8.97381		9.59925	10.7939	7.06828	8.35093	7.53594	8.21621			1.3398	1.52827	1.99203	1.45822	1.45979	1.38308		3.76712	3.58306	3.72543	4.83116	3.7846	2.42006
4.5		1.93023	2.09788	2.63942	2.38255	2.22372	2.15111		2.99025	4.74853	4.8643	3.96403	5.16846	3.67436			8.25463	7.5363	7.41316	6.68201	7.98991	7.29899		8.07314	8.81925	6.65228	8.11927	7.38049	7.36931			1.33844	1.50687	1.81335	1.46632	1.54613	1.18788		5.37362	4.83765	4.7648	8.77216	6.85923	3.23915
5		2.01326	2.0931	2.67698	2.30511	2.4074	2.07644		2.752	4.08463	4.87451	3.86007	5.59803	3.88811			7.33617	6.62318	6.15025	6.01786	7.48107	6.3257		7.23361	7.69373	6.57282	7.93551	6.80068	7.22663			1.68422	1.68394	2.05389	1.72077	2.13493	1.34455		8.30356	7.79805	7.96532	14.4921	12.4536	4.65392
5.5		2.22999	2.24741	2.91836	2.45836	2.81428	2.16818		2.48381	3.77307	4.96061	3.65217	5.28591	3.85932			6.73473	6.19195	5.59266	5.71272	7.10944	6.08485		6.30179	6.86903	6.13624	6.79286	5.81098	7.00231			2.85756	2.33808	3.10441	2.48889	3.67499	2.00384		11.6111	12.7056	13.4237	23.8574	17.5269	8.37883
6		2.58167	2.58203	3.22436	2.79414	3.4258	2.44666		2.17466	3.6301	4.72525	3.2503	4.89047	3.42148			6.42491	5.9905	5.55908	5.59425	6.96479	5.95103		5.32796	5.95517	5.47982	5.4182	4.83167	6.36379			5.0525	3.92452	5.27896	3.97775	5.89516	3.51253		14.5113	18.6836	18.1965	25.3671	19.535	11.8712
6.5		2.88239	2.90812	3.39426	3.09286	3.91361	2.69103		1.89568	3.47383	4.28853	2.80774	4.22406	2.86346			6.45004	5.99798	5.62971	5.77569	6.55346	5.85471		4.50317	4.99754	4.85403	4.26671	4.02221	5.61559			7.38281	6.53067	7.6453	6.98947	8.12471	5.38888		14.6377	18.8361	20.5614	25.2631	16.7346	13.8487
7		3.07505	3.06607	3.34872	3.19486	3.91013	2.87311		1.58145	3.1778	3.93408	2.44909	3.72471	2.37456			6.21484	6.01263	5.46534	5.90185	6.09782	5.55781		3.78493	4.28026	4.13368	3.44381	3.3659	4.91532			9.1099	9.63023	9.71354	10.2452	9.10876	7.40076		12.5299	15.0598	20.5059	23.2123	11.4975	13.0123
7.5		3.25088	3.20518	3.26462	3.22969	3.41504	3.05636		1.32864	2.83169	3.7251	2.10021	3.28465	1.94817			5.67728	5.65824	5.11745	5.72321	5.47065	5.02819		3.18597	3.60368	3.48592	2.90265	2.80802	4.25922			9.37865	11.3291	10.7353	11.2526	8.51455	8.889		9.28366	11.3297	17.6221	16.3472	7.60516	10.5946
8		3.27246	3.36087	3.28837	3.22458	2.89499	3.02475		1.09946	2.33254	3.38493	1.75309	2.89171	1.59295			5.11883	5.17624	4.71348	5.4527	4.87502	4.47377		2.78498	3.02886	2.99396	2.45527	2.35833	3.62885			7.67511	9.89191	9.40803	9.52543	7.04179	8.34031		6.90082	8.15954	12.6719	10.3632	5.24949	7.44321
8.5		3.05451	3.32423	3.16699	3.09819	2.44734	2.7958		0.949806	1.80581	2.9255	1.37935	2.45423	1.28831			4.56138	4.67912	4.1922	5.00205	4.34399	3.89841		2.38756	2.57432	2.54765	2.09061	2.03469	3.14232			5.28148	7.08091	7.38142	7.46038	5.36742	6.26603		5.13892	6.12226	9.1154	7.52396	3.91413	5.06962
9		2.60069	3.05925	2.77827	2.75477	1.96426	2.3764		0.827736	1.42633	2.40013	1.14841	2.00648	1.03994			4.08314	4.09481	3.67675	4.52515	3.72526	3.40526		2.09088	2.15857	2.19806	1.7835	1.76801	2.7287			3.71563	4.99268	5.50567	5.58433	3.60858	4.22305		3.63166	4.50279	6.15559	5.65271	2.98425	3.74432
9.5		2.08818	2.57225	2.21375	2.29427	1.53718	1.87743		0.729819	1.1609	1.91502	1.02654	1.61351	0.844796			3.58418	3.44397	3.19304	4.08711	3.13945	2.92769		1.84784	1.82974	1.89886	1.55646	1.54846	2.37005			2.82522	3.71549	3.87718	4.11148	2.87015	3.07526		2.66608	3.02931	4.52526	4.2225	2.16845	2.93029
10		1.65527	2.0012	1.6333	1.78003	1.15549	1.43348		0.653245	1.00258	1.60671	0.821413	1.32591	0.727821			3.10082	2.97837	2.74149	3.56435	2.66542	2.61367		1.59953	1.57001	1.65228	1.35079	1.3535	2.09123			2.0282	2.69767	2.68552	2.98678	2.20049	2.222		2.21727	2.20824	3.51852	3.11277	1.62664	2.2575
10.5		1.2956	1.51971	1.20444	1.37601	0.880309	1.10124		0.584736	0.882474	1.34878	0.671041	1.1272	0.639167			2.6816	2.60984	2.37706	3.06324	2.29276	2.31551		1.42322	1.36919	1.44176	1.19222	1.20564	1.82695			1.5174	2.01067	2.01118	2.38892	1.4633	1.70609		1.71315	1.77547	2.86673	2.08575	1.33035	1.77739
11		1.03467	1.1567	0.948998	1.09847	0.690186	0.843635		0.538133	0.768171	1.10807	0.586859	0.937377	0.562151			2.29564	2.27612	2.07101	2.65548	2.00971	2.00874		1.26072	1.2012	1.25295	1.05972	1.06758	1.62297			1.16372	1.48707	1.58667	1.91928	1.10364	1.37897		1.44816	1.42857	2.23733	1.82812	1.25323	1.34241
11.5		0.858267	0.924655	0.786205	0.91255	0.568374	0.671258		0.501992	0.687148	0.9842	0.52139	0.813925	0.494427			1.9888	1.9564	1.82016	2.31771	1.71462	1.72525		1.11683	1.05067	1.11927	0.930297	0.94491	1.45929			0.95065	1.10756	1.25956	1.40275	0.957834	1.0462		1.27102	1.12221	1.69981	1.71778	1.17433	1.17722
12		0.721889	0.760488	0.680954	0.77196	0.491449	0.56361		0.469833	0.633344	0.87893	0.471639	0.74041	0.444132			1.73963	1.69772	1.58956	2.057	1.49429	1.5244		0.996578	0.929698	1.02275	0.821059	0.836432	1.30358			0.814009	0.908137	0.996869	1.06293	0.795288	0.844686		1.15998	1.05861	1.4324	1.58329	1.09168	1.11201
12.5		0.612947	0.642586	0.604703	0.652526	0.429499	0.483445		0.44187	0.598792	0.788323	0.435576	0.665772	0.408308			1.52207	1.51353	1.40926	1.78995	1.30238	1.36314		0.88993	0.819825	0.92385	0.741838	0.749082	1.157			0.693996	0.796613	0.816328	0.882967	0.691865	0.753376		1.00276	1.07782	1.25417	1.33742	0.983747	1.02239
13		0.540557	0.557935	0.53057	0.56884	0.384878	0.426261		0.423925	0.55312	0.717603	0.410883	0.619734	0.378908			1.33107	1.33207	1.23486	1.55646	1.15175	1.20705		0.812603	0.7272	0.815587	0.668638	0.674492	1.01499			0.596777	0.684023	0.685211	0.746722	0.624371	0.627271		0.906992	0.956593	1.17946	1.2738	0.849631	0.975671
13.5		0.476576	0.494994	0.473919	0.497702	0.35309	0.379996		0.408167	0.5083	0.66264	0.382768	0.579185	0.35476			1.19712	1.19146	1.09501	1.37821	1.00471	1.07131		0.731681	0.658658	0.732422	0.60171	0.609461	0.89958			0.542249	0.603086	0.604226	0.670706	0.550947	0.578821		0.868808	0.888581	1.09843	1.23936	0.790277	0.906699
14		0.426829	0.442966	0.432467	0.442275	0.330033	0.348068		0.388222	0.479362	0.608416	0.355959	0.528566	0.332127			1.06211	1.06152	0.966781	1.22994	0.868594	0.957963		0.659296	0.606587	0.661963	0.540855	0.551562	0.797257			0.497197	0.525661	0.528281	0.580586	0.515153	0.542019		0.77043	0.84885	1.13116	1.07624	0.726907	0.802531
14.5		0.39001	0.39821	0.393444	0.404173	0.30643	0.325218		0.376142	0.457115	0.565424	0.338583	0.4887	0.315629			0.939983	0.95729	0.859944	1.1009	0.761314	0.851028		0.595437	0.552244	0.601174	0.494504	0.496526	0.705256			0.441679	0.486182	0.480345	0.539831	0.50357	0.500129		0.656369	0.751615	1.04345	0.906624	0.658059	0.720621
15		0.353923	0.367832	0.359474	0.365929	0.28609	0.305275		0.360577	0.431957	0.524918	0.328408	0.459287	0.292093			0.843505	0.850432	0.771931	0.965005	0.670015	0.751761		0.545267	0.491759	0.544566	0.45333	0.44748	0.639121			0.419091	0.461222	0.455196	0.523437	0.450826	0.462759		0.613453	0.618018	0.824212	0.759175	0.577412	0.681948
15.5		0.323801	0.345784	0.329057	0.328026	0.26881	0.28595		0.345677	0.400348	0.485789	0.314945	0.444948	0.273095			0.769692	0.747054	0.694912	0.847032	0.604882	0.673623		0.487956	0.445994	0.49838	0.415694	0.412787	0.572489			0.394403	0.43135	0.407097	0.490333	0.404467	0.437375		0.595529	0.538815	0.754919	0.666988	0.484272	0.605662
16		0.302564	0.321837	0.307534	0.302252	0.252807	0.271109		0.33002	0.374984	0.463311	0.296805	0.419287	0.256742			0.705041	0.669185	0.623431	0.74535	0.540158	0.607891		0.450692	0.409331	0.456412	0.378602	0.378607	0.510818			0.356063	0.374645	0.384457	0.428934	0.386777	0.416467		0.498731	0.487457	0.68493	0.637793	0.472444	0.521029
16.5		0.28153	0.30145	0.28447	0.278314	0.237862	0.251926		0.311322	0.344574	0.4381	0.277033	0.391129	0.239731			0.624612	0.610402	0.563594	0.664586	0.487509	0.552167		0.410676	0.36958	0.419348	0.346799	0.347985	0.462104			0.342517	0.337093	0.368762	0.392582	0.355158	0.383621		0.430428	0.442098	0.614213	0.579528	0.470839	0.467295
17		0.266935	0.284493	0.267393	0.258734	0.226555	0.236624		0.292227	0.323612	0.40634	0.258088	0.368547	0.22198			0.570446	0.549108	0.508663	0.588955	0.440613	0.496769		0.372493	0.339836	0.37832	0.31991	0.31848	0.418751			0.317713	0.310774	0.33349	0.387051	0.340047	0.334457		0.386409	0.378987	0.538098	0.529881	0.430001	0.394644
17.5		0.250129	0.269559	0.249886	0.241356	0.216907	0.226492		0.274297	0.301558	0.377286	0.242316	0.345206	0.209356			0.523717	0.495907	0.4599	0.528614	0.399405	0.444772		0.342416	0.314186	0.344758	0.29446	0.290296	0.37585			0.279596	0.295333	0.292248	0.342568	0.318892	0.311629		0.359222	0.344692	0.533844	0.482465	0.378455	0.370148
18		0.231604	0.253117	0.234616	0.224351	0.204059	0.212098		0.257854	0.282483	0.351481	0.230085	0.320364	0.19695			0.473005	0.450706	0.415166	0.47546	0.362267	0.413308		0.311687	0.286717	0.317237	0.272689	0.269383	0.341557			0.23629	0.277679	0.27414	0.302577	0.289093	0.295676		0.335813	0.334519	0.449863	0.464619	0.345659	0.33278
18.5		0.217978	0.236373	0.219942	0.209765	0.194226	0.199994		0.242611	0.261614	0.319756	0.215756	0.291248	0.180204			0.427314	0.406427	0.37819	0.429561	0.328814	0.376791		0.281358	0.26335	0.291045	0.248966	0.249103	0.30836			0.213237	0.252629	0.24605	0.286712	0.271674	0.276588		0.301104	0.311674	0.432578	0.497709	0.317816	0.314471
19		0.205051	0.218737	0.202045	0.19391	0.18807	0.188668		0.230858	0.237662	0.292972	0.201861	0.273524	0.165706			0.388968	0.366924	0.343543	0.387515	0.305285	0.33808		0.256195	0.241505	0.266549	0.231026	0.22867	0.284118			0.206375	0.228402	0.211384	0.266999	0.246365	0.261277		0.267424	0.272826	0.443892	0.460526	0.289118	0.293855
19.5		0.192479	0.203089	0.189761	0.17988	0.177831	0.179649		0.218639	0.224746	0.274394	0.188878	0.255521	0.156982			0.353279	0.331498	0.308567	0.347984	0.280673	0.306025		0.234007	0.221111	0.243207	0.213808	0.21066	0.256259			0.192085	0.208613	0.200186	0.236762	0.221934	0.236749		0.253473	0.237974	0.379756	0.415695	0.271132	0.274082
20		0.179472	0.18869	0.177313	0.166264	0.167633	0.168423		0.204295	0.210945	0.252603	0.177792	0.241485	0.145493			0.323573	0.302837	0.279773	0.310496	0.259114	0.282678		0.212391	0.203285	0.222618	0.199557	0.196239	0.228972			0.172072	0.187461	0.187754	0.211936	0.198263	0.216042		0.229198	0.208541	0.33584	0.330728	0.253373	0.254349
20.5		0.166839	0.175742	0.163468	0.154421	0.158791	0.158998		0.192959	0.195943	0.233395	0.16636	0.230765	0.134204			0.291594	0.274545	0.256591	0.277062	0.236615	0.256983		0.1931	0.185219	0.205339	0.18471	0.182267	0.205228			0.157928	0.17138	0.178648	0.198665	0.189501	0.195319		0.209024	0.194855	0.30083	0.312034	0.233951	0.23435
21		0.157195	0.162135	0.153426	0.144519	0.152888	0.15258		0.176223	0.180693	0.218057	0.157928	0.212788	0.122069			0.263624	0.250621	0.229507	0.246917	0.21617	0.23563		0.177215	0.169336	0.184766	0.172156	0.167189	0.187985			0.149681	0.158225	0.158436	0.177226	0.175779	0.17529		0.187754	0.187978	0.274235	0.280613	0.227196	0.218191
21.5		0.147993	0.150227	0.1429	0.135574	0.144896	0.146484		0.166689	0.175817	0.201943	0.148731	0.201049	0.113489			0.241957	0.227277	0.205664	0.221714	0.199266	0.217213		0.161728	0.155636	0.167135	0.160434	0.154544	0.168717			0.135164	0.146686	0.142038	0.166423	0.157701	0.169574		0.189605	0.16964	0.256555	0.302697	0.226199	0.194802
22		0.138436	0.14075	0.131314	0.126989	0.137935	0.138076		0.158963	0.167887	0.185406	0.137122	0.192633	0.104792			0.216431	0.204506	0.186175	0.198995	0.188124	0.199474		0.147381	0.142196	0.154747	0.148587	0.143584	0.154352			0.124776	0.135928	0.130414	0.150014	0.153821	0.162303		0.174873	0.160347	0.232101	0.317334	0.200194	0.186131
22.5		0.129498	0.131758	0.121406	0.117443	0.133208	0.131343		0.149323	0.152601	0.168459	0.129354	0.179164	0.097385			0.197508	0.184375	0.168974	0.177203	0.175873	0.184191		0.132895	0.128452	0.141427	0.138099	0.13305	0.139713			0.113023	0.12163	0.119423	0.14144	0.143407	0.146272		0.154403	0.152322	0.204466	0.25001	0.179753	0.171094
23		0.120093	0.122329	0.114917	0.108544	0.127266	0.127169		0.141903	0.145278	0.156845	0.123872	0.16871	0.089626			0.178154	0.165342	0.153227	0.158117	0.160945	0.168453		0.121267	0.118787	0.126928	0.129682	0.124731	0.127864			0.10082	0.107726	0.113408	0.126887	0.134167	0.139753		0.142543	0.147354	0.194191	0.252666	0.160656	0.148235
23.5		0.111945	0.113744	0.106598	0.102292	0.121089	0.121407		0.133183	0.137262	0.146717	0.117699	0.159497	0.083234			0.158509	0.15048	0.137227	0.143468	0.147755	0.155668		0.109	0.108793	0.11583	0.119684	0.115911	0.11412			0.093313	0.102056	0.102073	0.11233	0.126181	0.129252		0.125299	0.133786	0.189761	0.277901	0.165497	0.135067
24		0.103006	0.105852	0.098467	0.095456	0.114887	0.116015		0.126593	0.126822	0.134585	0.111664	0.153009	0.07714			0.142179	0.137151	0.123893	0.130327	0.137346	0.143521		0.098569	0.098536	0.105547	0.111413	0.107977	0.103501			0.082608	0.095316	0.092324	0.10367	0.117949	0.118843		0.110869	0.122732	0.171987	0.235089	0.154257	0.124301
24.5		0.09489	0.098259	0.0908	0.089307	0.109057	0.1115		0.119975	0.119819	0.123255	0.107009	0.146632	0.0707			0.129529	0.124555	0.110942	0.116227	0.12977	0.133368		0.089241	0.090746	0.095172	0.104474	0.100546	0.093806			0.076852	0.082179	0.086872	0.09086	0.115167	0.105071		0.104503	0.109868	0.152421	0.21543	0.139408	0.108844
25		0.088641	0.089459	0.083391	0.082738	0.105132	0.106373		0.113477	0.11328	0.112603	0.102802	0.140656	0.065515			0.117128	0.111096	0.09959	0.103259	0.118806	0.123353		0.079446	0.082705	0.086802	0.096961	0.093204	0.083823			0.073251	0.073278	0.076527	0.082877	0.107093	0.100481		0.091633	0.096538	0.142046	0.211052	0.129767	0.098729
25.5		0.081735	0.083283	0.07852	0.075727	0.102106	0.101439		0.107377	0.104686	0.101407	0.097921	0.135974	0.060687			0.1033	0.100157	0.089378	0.091259	0.112144	0.11333		0.071167	0.075199	0.078227	0.090816	0.086116	0.075668			0.065774	0.067903	0.069202	0.074338	0.097873	0.093749		0.08199	0.096325	0.127332	0.179451	0.129496	0.088449
26		0.075049	0.076811	0.072019	0.068725	0.097212	0.097825		0.103187	0.096393	0.091462	0.094438	0.126689	0.055942			0.091695	0.089355	0.079336	0.080541	0.103502	0.103627		0.065006	0.068132	0.071054	0.08497	0.080716	0.067905			0.059848	0.063038	0.06479	0.06566	0.089179	0.085375		0.077233	0.085551	0.112031	0.155761	0.114255	0.081197
26.5		0.067834	0.071129	0.065301	0.06372	0.092575	0.093493		0.097507	0.086959	0.082779	0.090609	0.12108	0.051421			0.082774	0.079888	0.070865	0.071669	0.09698	0.095524		0.057995	0.06135	0.064473	0.080178	0.075736	0.060875			0.055083	0.054957	0.058154	0.058888	0.081697	0.08197		0.067531	0.073264	0.099799	0.163252	0.104203	0.073647
27		0.061883	0.065926	0.060203	0.058354	0.08892	0.088724		0.090811	0.080016	0.076277	0.087052	0.115808	0.046938			0.073711	0.07007	0.063598	0.063855	0.089302	0.088733		0.052031	0.055398	0.05828	0.074915	0.070605	0.054589			0.048862	0.050655	0.051651	0.055488	0.075101	0.077114		0.066708	0.065333	0.083414	0.134943	0.102498	0.067163
27.5		0.05738	0.060225	0.054878	0.052911	0.084185	0.085584		0.084614	0.072043	0.071451	0.084972	0.106754	0.042577			0.065023	0.063421	0.056252	0.057026	0.081546	0.081067		0.046825	0.049679	0.052679	0.069963	0.065995	0.04871			0.044311	0.04491	0.048198	0.050314	0.073949	0.070452		0.060352	0.059782	0.079783	0.101093	0.098291	0.061175
28		0.051917	0.05513	0.050654	0.048332	0.080349	0.081517		0.078148	0.065519	0.064087	0.081962	0.102433	0.038138			0.057491	0.056053	0.049498	0.050698	0.076483	0.075147		0.041973	0.04457	0.04777	0.065001	0.06079	0.04339			0.039404	0.04104	0.041641	0.043522	0.070627	0.064402		0.052022	0.057341	0.072115	0.108222	0.09117	0.05785
28.5		0.046187	0.05097	0.045315	0.044296	0.077103	0.0776		0.070558	0.059209	0.055456	0.077126	0.097842	0.033986			0.050532	0.049735	0.043874	0.045095	0.070281	0.070118		0.037237	0.039769	0.042115	0.061153	0.056217	0.03823			0.035424	0.037638	0.037498	0.038081	0.064629	0.059461		0.048961	0.053303	0.066995	0.121422	0.080074	0.05182
29		0.041666	0.046869	0.040144	0.039798	0.072292	0.074103		0.064193	0.053258	0.051078	0.074407	0.092055	0.030491			0.04457	0.043778	0.039	0.039586	0.065623	0.064471		0.033077	0.035933	0.037811	0.057015	0.052214	0.034184			0.032226	0.033736	0.034668	0.034878	0.059702	0.054964		0.042522	0.043957	0.059987	0.122563	0.072567	0.045863
29.5		0.037325	0.042786	0.036678	0.035613	0.068937	0.069622		0.057048	0.046889	0.046133	0.071848	0.086906	0.027124			0.039737	0.039062	0.034208	0.034481	0.060987	0.059203		0.029219	0.031842	0.034179	0.053851	0.048568	0.030473			0.02913	0.029785	0.031815	0.031343	0.05622	0.051821		0.036876	0.040542	0.052044	0.112996	0.068664	0.04308
30		0.033763	0.038268	0.033205	0.032144	0.064674	0.066462		0.050204	0.041395	0.041255	0.069323	0.081484	0.024538			0.035379	0.034155	0.0305	0.030736	0.055394	0.054355		0.025955	0.028032	0.030011	0.050138	0.0456	0.027204			0.02565	0.026455	0.028586	0.027828	0.053067	0.050418		0.034746	0.03636	0.049352	0.088499	0.064502	0.039799
